# Supplementary material for: Active Circulation of Madariaga Virus, a Member of the Eastern Equine Encephalitis Virus Complex, in Northeast Brazil
Source: Pathogens. 2021 Aug 3;10(8):983. doi: 10.3390/pathogens10080983 (PMC8400464; doi:10.3390/pathogens10080983)
Supplement: Supplementary file 1 [file pathogens-10-00983-s001.zip]

Archive with 1 entries (1 files):
- pathogens-1278113-supplementary.pdf
